# Supplementary material for: Potential of Microbial Communities to Perform Dehalogenation Processes in Natural and Anthropogenically Modified Environments—A Metagenomic Study
Source: Microorganisms. 2023 Jun 29;11(7):1702. doi: 10.3390/microorganisms11071702 (PMC10385969; doi:10.3390/microorganisms11071702)
Supplement: Supplementary file 1 [file microorganisms-11-01702-s001.zip › Table_S2.xlsx]

## Sheet: Arkusz1
	Table S2. Organochlorine pesticides content in soil and sediment samples obtained using gas chromatograph coupled with electron capture detector (GC-ECD). LOR - Limit of Reporting.
	Parameter		Unit	LOR	S1	S2	S3	S4	S5	S6
	dry weight (d.w.) in 105 ° C		%	0.1	78.6	81.1	83.2	80.6	70.5	16.5
	Organochlorine pesticides
	1,2,3,4-Tetrachlorobenzene		mg/kg d.w.	0.01	<0.010	<0.010	<0.010	<0.010	<0.010	<0.010
	1,2,3,5- & 1,2,4,5-Tetrachlorobenzene		mg/kg d.w.	0.02	<0.020	<0.020	<0.020	<0.020	<0.020	<0.020
	2,4-DDD		mg/kg d.w.	0.01	<0.010	<0.010	<0.010	<0.010	<0.010	0.011
	2,4-DDE		mg/kg d.w.	0.01	<0.010	<0.010	<0.010	<0.010	<0.010	<0.010
	2,4-DDT		mg/kg d.w.	0.01	<0.010	0.012	<0.010	<0.010	<0.010	0.039
	4,4`-DDD		mg/kg d.w.	0.01	<0.010	0.014	<0.010	<0.010	<0.010	<0.010
	4,4`-DDE		mg/kg d.w.	0.01	<0.010	0.171	<0.010	<0.010	<0.010	0.016
	4,4`-DDT		mg/kg d.w.	0.01	<0.010	0.062	<0.010	<0.010	<0.010	0.014
	Alachlor		mg/kg d.w.	0.01	<0.010	<0.010	<0.010	<0.010	<0.010	<0.010
	Aldrina		mg/kg d.w.	0.01	<0.010	<0.010	<0.010	<0.010	<0.010	<0.010
	Alpha-Endosulfan		mg/kg d.w.	0.01	<0.010	<0.010	<0.010	<0.010	<0.010	<0.010
	Beta-Endosulfan		mg/kg d.w.	0.01	<0.010	<0.010	<0.010	<0.010	<0.010	<0.010
	Dichlobenil		mg/kg d.w.	0.01	<0.010	<0.010	<0.010	<0.010	<0.010	<0.010
	Dicofol		mg/kg d.w.	0.03	<0.030	<0.030	<0.030	<0.030	<0.030	<0.030
	Dieldrin		mg/kg d.w.	0.01	<0.010	<0.010	<0.010	<0.010	<0.010	<0.010
	Endrin		mg/kg d.w.	0.01	<0.010	<0.010	<0.010	<0.010	<0.010	<0.010
	Heptachlor		mg/kg d.w.	0.01	<0.010	<0.010	<0.010	<0.010	<0.010	<0.010
	Heptachloroepoxide-cis		mg/kg d.w.	0.01	<0.010	<0.010	<0.010	<0.010	<0.010	<0.010
	Heptachloroepoxide-trans		mg/kg d.w.	0.01	<0.010	<0.010	<0.010	<0.010	<0.010	<0.010
	Hexachlorobenzene (HCB)		mg/kg d.w.	0.005	<0.0050	<0.0050	<0.0050	<0.0050	<0.0050	<0.0050
	Hexachlorobutadiene		mg/kg d.w.	0.01	<0.010	<0.010	<0.010	<0.010	<0.010	<0.010
	Hexachlorocyclohexane Epsilon		mg/kg d.w.	0.01	<0.010	<0.010	<0.010	<0.010	<0.010	<0.010
	Hexachlorocyclohexane Alpha		mg/kg d.w.	0.01	<0.010	<0.010	<0.010	<0.010	<0.010	<0.010
	Hexachlorocyclohexane Beta		mg/kg d.w.	0.01	<0.010	<0.010	<0.010	<0.010	<0.010	<0.010
	Hexachlorocyclohexane Delta		mg/kg d.w.	0.01	<0.010	<0.010	<0.010	<0.010	<0.010	<0.010
	Hexachlorocyclohexane Gamma		mg/kg d.w.	0.01	<0.0100	<0.0100	<0.0100	<0.0100	<0.0100	<0.0100
	Hexachloroethane		mg/kg d.w.	0.01	<0.010	<0.010	<0.010	<0.010	<0.010	<0.010
	Pentachlorobenzene		mg/kg d.w.	0.01	<0.010	<0.010	<0.010	<0.010	<0.010	<0.010
	Quintozene & Pentachloroanaline		mg/kg d.w.	0.02	<0.020	<0.020	<0.020	<0.020	<0.020	<0.020
	Sum of 3 tetrachlorobenzenes		mg/kg d.w.	0.03	<0.030	<0.030	<0.030	<0.030	<0.030	<0.030
	Sum of 4 hexachlorocyclohexanes		mg/kg d.w.	0.04	<0.0400	<0.0400	<0.0400	<0.0400	<0.0400	<0.0400
	Sum of 4 isomers of DDT		mg/kg d.w.	0.04	<0.040	0.259	<0.040	<0.040	<0.040	0.069
	Sum of 6 isomers of DDT		mg/kg d.w.	0.06	<0.060	0.259	<0.060	<0.060	<0.060	0.080
	Sum of Aldrin and Dieldrin		mg/kg d.w.	0.02	<0.020	<0.020	<0.020	<0.020	<0.020	<0.020
	Sum of Endosulfan		mg/kg d.w.	0.02	<0.020	<0.020	<0.020	<0.020	<0.020	<0.020
	Telodrin		mg/kg d.w.	0.01	<0.010	<0.010	<0.010	<0.010	<0.010	<0.010
	Trifluralin		mg/kg d.w.	0.01	<0.010	<0.010	<0.010	<0.010	<0.010	<0.010
	Izodrins		mg/kg d.w.	0.01	<0.010	<0.010	<0.010	<0.010	<0.010	<0.010
	Methoxychlor		mg/kg d.w.	0.01	<0.010	<0.010	<0.010	<0.010	<0.010	<0.010
	DDT - dichlorodiphenyltrichloroethane
	DDE - dichlorodiphenyldichloroethylene
	DDD - dichlorodiphenyldichloroethane
